# Supplementary material for: Neuroprotective mechanisms of Buyang Huanwu decoction in ischemic stroke
Source: Front Pharmacol. 2025 Sep 23;16:1620533. doi: 10.3389/fphar.2025.1620533 (PMC12500392; doi:10.3389/fphar.2025.1620533)
Supplement: Supplementary file 1 [file Table1.xlsx]

## Sheet: Sheet1
Study object/model	Preparation of BYHWD	Dosage and administration time	Detection timepoint	Main effects	Mechanisms involved	References
MCAO/R (SD rats) 90 min ischemia	concentration: 1.11 g/mL (crude drug) Radix Astragali (60 g), Radix Paeoniae Rubra (9 g), Rhizoma Chiuanxiong (6 g), Radix Angelicae Sinensis (9 g), Flos Carthami (9 g), Semen Persicae (9 g), and Lumbricus (9 g)	dose: 11.1 g/kg Route: Oral gavage Frequency: Daily Duration: 7 days before-MCAO	24 hours after-MCAO	infarct volume , neurological deficits score, and the number of pyroptotic cells was reduced nerve cells was increased	The expression of NLRP3, ASC, pro-caspase-1, caspase-1 and IL-1β were down-regulated	10.1016/j.jep.2019.112051
P-MCAO (KM mice )	Astragalus membranaceus 83.9% Angelica sinensis 4.2% Paeonia lactiflora 3.5% Ligusticum striatum 2.1% Carthamus tinctorius 2.1% Semen Persicum 2.1% Pheretima aspergillum 2.1%	dose: 14.3 g/kg Route: Oral gavage Frequency: Daily Duration: 14 days post-MCAO	14 days post-MCAO	infarct volume and neurological deficits score was reduced on the 7th and 14th day	SphK1 was down-regulated SphK2, PI3K and p-Akt were up-regulated	10.1016/j.jep.2023.116471
MCAO/R (C57BL/6 J mice) 60 min ischemia	concentration: 2 g/mL (crude drug) Astragalus membranaceus (120g), Angelica sinensis (6g), Paeonia lactiflora (5g), Pheretima aspergillum (3g), Semen Persicum(3g), Carthamus tinctorius (3g), Ligusticum chuanxiong (3g)	doses: 9.3 / 18.6 / 37.2 g/kg Route: Oral gavage Frequency: Daily Duration: 3 days post-MCAO	3 days post-MCAO	infarct volume and mNSS scores were reduced the number of neurons was increased Spleen atrophy and apoptosis of splenic T lymphocytes were ameliorated	The expression of AIM2, ASC, Pro-caspase-1, IL-1β, caspase-1and FasL + monocytes/Fas + lymphocytes were down-regulated	10.1016/j.jep.2024.118474
MCAO/R (SD rats) 120 min ischemia	concentration: 1.43 g/mL (crude drug) Astragalus membranaceus (120g), Angelica sinensis (6g), Paeonia lactiflora (5g), Pheretima aspergillum (3g), Semen Persicum(3g), Carthamus tinctorius (3g), Ligusticum chuanxiong (3g)	dose: 7.3/14.3/28.3 g/kg Route: Oral gavage Frequency: Daily Duration: 3 days post-MCAO	3 days post-MCAO	infarct volume, neuronal damage and neurological deficits score was reduced on the 3th day ROS, MDA and 8-OHdG levels were reduced mitochondrial membrane potential, SOD and GSH-PX activities were increased	PKCε, total Nrf2, Nuclear Nrf2, HO-1, and NQO1 were up-regulated	10.1016/j.jep.2022.115953
MCAO/R (SD rats) 90 min ischemia	concentration: 3 g/mL (crude drug) Astragalus membranaceus (120g), Angelica sinensis (6g), Paeonia lactiflora (4.5g), Pheretima aspergillum (3g), Semen Persicum(3g), Carthamus tinctorius (3g), Ligusticum chuanxiong (3g)	doses:20 g/kg Route: Oral gavage Frequency: Daily Duration:14 days post-MCAO	14 days post-MCAO	infarct volume and TUNEL-positive cells was reduced on the 14th day, neuronal and astrocytic differentiation was increased	p-EGFR、p-PI3K、p-Akt、14-3-3 and p-Bad were up-regulated， cleaved-caspase 3 was down-regulated	10.1007/s12035-020-02016-y
MCAO/R (SD rats) 120 min ischemia	concentration: 1.43g/mL (crude drug) Astragalus membranaceus (120g), Angelica sinensis (6g), Paeonia lactiflora (5g), Pheretima aspergillum (3g), Semen Persicum(3g), Carthamus tinctorius (3g), Ligusticum chuanxiong (3g)	doses:14.3 g/kg Route: Oral gavage Frequency: Daily Duration: 3 days post-MCAO	3 days post-MCAO	infarct volume and TUNEL-positive cells was reduced, Number of Nissl staining positive neurons was increased on the 3th day	Beclin-1 and LC3 II were down-regulated	10.1155/2021/9937264
MCAO/R (SD rats) 120 min ischemia	concentration: 2g/mL (crude drug) Astragalus membranaceus (120g), Angelica sinensis (6g), Paeonia lactiflora (5g), Pheretima aspergillum (3g), Semen Persicum(3g), Carthamus tinctorius (3g), Ligusticum chuanxiong (3g)	doses:5/10/20 g/kg Route: Oral gavage Frequency: Daily Duration:5days post-MCAO	5 days post-MCAO	infarct volume, neurological deficits score was reduced on the 5th day	SIRT1、LC3-II and beclin-1were up-regulated， p62 was down-regulated	10.3892/mmr.2021.12431
MCAO/R (SD rats) 120 min ischemia	concentration: 1.43 g/mL (crude drug) Astragalus membranaceus (77.2%), Angelica sinensis (6.2%), Paeonia lactiflora (4.2%), Pheretima aspergillum (3.1%), Amygdalus persica (3.1%), Carthamus tinctorius (3.1%), Ligusticum chuanxiong (3.1%)	doses:14.3 g/kg Route: Oral gavage Frequency: Daily Duration: 7 days post-MCAO	7 days post-MCAO	infarct volume and neurological deficits score were reduced; neuronal survival and mitochondrial function were increased	MMP, mPTP, ATP, Opa1, Mfn2, PKCε, Nampt and Sirt5 were up-regulated, ROS, Drp1 and Fis1were down-regulated	10.1016/j.jep.2024.119003
MCAO/R (Cav-1 KO C57BL/6J mice ) 120min ischemia	concentration: 2g/mL (crude drug) Astragalus membranaceus (120g), Angelica sinensis (6g), Paeonia lactiflora (4.5g), Pheretima aspergillum (3g), Semen Persicum(3g), Carthamus tinctorius (3g), Ligusticum chuanxiong (3g)	doses:18.5 g/kg Route: Oral gavage Frequency: Daily Duration: 7 days post-MCAO	7 days post-MCAO	neurobehavioral scores, Nissl bodies and NeuN H-scores, Flameng scores, mitochondrial function, mitochondrial dynamic balance, mitophagy, and mitochondrial biogenesis	CS, MRC complexes, ATP and ATPase were increased, FIS1 and DRP1were down-regulated, MFN2 and OPA1 were up-regulated, PINK1/PARKIN , Beclin-1 and LC3-Ⅱ/LC3-Ⅰ were up-regulated, SIRT1, PGC-1α and mtDNA copy number were up-regulated,	10.3389/fphar.2023.1137609
MCAO/R (SD rats) 90 min ischemia	concentration: 2g/mL (crude drug) Astragalus membranaceus (120g), Angelica sinensis (10g), Paeonia lactiflora (10g), Pheretima aspergillum (4.5g), Semen Persicum(10g), Carthamus tinctorius (10g), Ligusticum chuanxiong (10g)	doses:20 g/kg Route: Oral gavage Frequency: Daily Duration: 14 days post-MCAO	14 days post-MCAO	neurological deficits was reduced; the ultrastructural integrity of the synapse was maintained	SYN-1, GAP-43 and MAP-2 were not statistically significant	10.1186/s12906-017-1680-9
MCAO/R (SD rats) 90 min ischemia	concentration: 3g/mL (crude drug) Astragalus membranaceus (120g), Angelica sinensis (6g), Paeonia lactiflora (4.5g), Pheretima aspergillum (3g), Semen Persicum(3g), Carthamus tinctorius (3g), Ligusticum chuanxiong (3g)	doses:16.6 g/kg Route: Oral gavage Frequency: Daily Duration: 30 days post-MCAO	30 days post-MCAO	axonal microstructure damage, infarct volume and neuronal damage were reduced; Cerebral blood flow was increased	VEGF、Ang-1、GAP-43、SYN 、DCC、Netrin-1、Slit-2、Robo-1、GLUT1、GLUT3、MCT4、MCT2、P-AMPK、P-CREB and BDNF were up-regulated, Ang-2、NogoA、NgR、RhoA、ROCK-2 and P-NFκB was down-regulated	10.1016/j.jep.2023.117620
MCAO/R (SD rats) 90 min ischemia	concentration: 2g/mL (crude drug) Astragalus membranaceus (30g), Angelica sinensis (3g), Paeonia lactiflora (3g), Pheretima aspergillum (2g), Semen Persicum(3g), Carthamus tinctorius (3g), Ligusticum chuanxiong (3g)	doses:5/10/20 g/kg Route: Oral gavage Frequency: Daily Duration: 7 days post-MCAO	7 days post-MCAO	neuronal apoptosis, infarct volume and neuronal damage were reduced; the combined length of apical and basal dendrite branches was increased	cAMP、Psd95、Shank2、Bcl-2、Syn1、Prkacb、Syt1、BDNF and p-Creb1 were up-regulated, Bax was down-regulated	10.1016/j.jep.2024.118636
MCAO/R (SD rats) 90 min ischemia	concentration: unknow (crude drug) Astragalus membranaceus (120g), Angelica sinensis (6g), Paeonia lactiflora (4.5g), Pheretima aspergillum (3g), Semen Persicum(3g), Carthamus tinctorius (3g), Ligusticum chuanxiong (3g)	doses:14/24 g/kg Route: Oral gavage Frequency: Daily Duration: 7 days/ 21 days post-MCAO	7 days/ 21 days post-MCAO	survival rate was increased; NPCs proliferation, migration and neuronal differentiation were enhanced; neurological deficit score and infarction volume was decreased	SDF-1, CXCR4, VEGF and BDNF were up-regulated	10.1089/rej.2013.1468
MCAO/R (SD rats) 120 min ischemia	concentration: 1.425g/mL (crude drug) Astragalus membranaceus (120g), Angelica sinensis (6g), Paeonia lactiflora (4.5g), Pheretima aspergillum (3g), Semen Persicum(3g), Carthamus tinctorius (3g), Ligusticum chuanxiong (3g)	doses:14.25 g/kg Route: Oral gavage Frequency: Daily Duration: 14 days post-MCAO	1/3/7 / 21 days post-MCAO	infarct volume and neurological deficits score were reduced; Microvascular Density was increased	SIRT1 and VEGF were up-regulated	10.3389/fnins.2018.00911
MCAO/R (SD rats) 90 min ischemia	concentration: 2g/mL (crude drug) Astragalus membranaceus (120g), Angelica sinensis (6g), Paeonia lactiflora (6g), Pheretima aspergillum (3g), Semen Persicum(13g), Carthamus tinctorius (3g), Ligusticum chuanxiong (3g)	doses:32 g/kg Route: Oral gavage Frequency: twice a day Duration: 7 days post-MCAO	7 days post-MCAO	neurological behavior and blood-brain barrier integrity were improved; Microvascular Density was increased	Cx43, VEGF and Ang-1 were up-regulated	10.4103/cjp.cjp_94_21
MCAO/R (Cav-1 KO C57BL/6 mice ) 120min ischemia	concentration: 2g/mL (crude drug) Astragalus membranaceus (120g), Angelica sinensis (6g), Paeonia lactiflora (4.5g), Pheretima aspergillum (3g), Semen Persicum(3g), Carthamus tinctorius (3g), Ligusticum chuanxiong (3g)	doses:9.25/18.5/37 g/kg Route: Oral gavage Frequency: Daily Duration: 7 days post-MCAO	7 days post-MCAO	infarct volume and neurological deficits score were reduced; Microvascular Density, CBF scores, Nissl bodies were increased	Cav1, exosomal MALAT1, the nuclear translocation of YAP1, HIF-1α, VEGF, and VEGFR2 were up-regulated	10.1016/j.phymed.2024.155609
MCAO/R (Cav-1 KO C57BL/6 mice ) 120min ischemia	concentration: 2g/mL (crude drug) Astragalus membranaceus (120g), Angelica sinensis (6g), Paeonia lactiflora (4.5g), Pheretima aspergillum (3g), Semen Persicum(3g), Carthamus tinctorius (3g), Ligusticum chuanxiong (3g)	doses:9.25/18.5/37 g/kg Route: Oral gavage Frequency: Daily Duration: 14 days post-MCAO	14 days post-MCAO	infarct volume and neurological deficits score were reduced; NeuN positve rate, Nissl bodies, EdU/DCX and EdU/Nestin were increased	Cav1, BDNF, GDNF, NGF, Wnt and β-catenin were up-regulated p-β-catenin and GSK3β were down-regulated	10.1016/j.jep.2024.119121
MCAO/R(SD rats ) 90 min ischemia	concentration: 5g/mL (crude drug) Astragalus membranaceus (120g), Angelica sinensis (6g), Paeonia lactiflora (6g), Pheretima aspergillum (3g), Semen Persicum(13g), Carthamus tinctorius (3g), Ligusticum chuanxiong (3g)	doses:40g/kg Route: Oral gavage Frequency: once a day Duration: 3 days post-MCAO	30/60/120/240/360min and 72h post MCAO	infarct volume and mNSS scores were reduced;	mGluR-1 mRNA and Glu were up-regulated	10.1016/j.jep.2012.01.026
pMCAO(C57 mice )	concentration: 1.65g/mL (crude drug) Astragalus membranaceus (120g), Angelica sinensis (6g), Paeonia lactiflora (4.5g), Pheretima aspergillum (3g), Semen Persicum(3g), Carthamus tinctorius (3g), Ligusticum chuanxiong (3g)	doses:9.3/18.5g/kg Route: Oral gavage Frequency: twice a day Duration: 7 days post-MCAO	7 days post-MCAO	infarct volume and mNSS scores were reduced; CBF, the fluorescence coexpression of CD31/Ki67, PFKFB3/CD31 and ALDH2/VWF were increased	PFKFB3, ALDH2,LDHA, PKM1, AMPK, pAMPK, ANGPT1 and VEGF were up-regulated	10.1016/j.jep.2023.117218
MCAO/R(SD rats ) 120min ischemia	concentration: 1g/mL (crude drug) Astragalus membranaceus (60g), Angelica sinensis (9g), Paeonia lactiflora (6g), Pheretima aspergillum (9g), Semen Persicum(9g), Carthamus tinctorius (9g), Ligusticum chuanxiong (6g)	doses:11.1/22.2g/kg Route: Oral gavage Frequency: once a day Duration: 1 day before-MCAO and 2 days post-MCAO	2 days post-MCAO	Longa scores and syndrome scores were reduced; cerebral infarction and edema rates were lower; neuronal injury was decreased; Nissl bodies count was increased.	the activities of key rate-limiting enzymes in glycolysis (HK, PFK, and PK), key rate-limiting enzymes in the TCA cycle (CS, α-KGDH, NAD-IDH), and the activities of mitochondrial respiratory chain complexes I-IV were enhanced; the expression of NAMPT, SIRT1, p-AMPK, GLUT4, HKII, PFKM, PKM, PGC-1α, NRF1, TFAM, CS, IDH3A, and OGDH were up-regulated	10.1016/j.jep.2025.119812
